# Supplementary material for: First record of the male of the widespread Calliscelio elegans (Perkins) (Hymenoptera, Platygastridae) along with some taxonomic notes on the species
Source: Biodivers Data J. 2013 Sep 16;(1):e983. doi: 10.3897/BDJ.1.e983 (PMC3964722; doi:10.3897/BDJ.1.e983)
Supplement: XML Treatment for Calotelea tanugatra [file BDJ.1.e983-treatment2.xml]

<!DOCTYPE tp:taxon-treatment
  PUBLIC "-//TaxonX//DTD Taxonomic Treatment Publishing DTD v0 20100105//EN" "tax-treatment-NSO.dtd">
<tp:taxon-treatment xmlns:tp="http://www.plazi.org/taxpub"><tp:treatment-meta><mixed-citation publication-type="journal"><person-group><name><surname>Rajmohana</surname><given-names>Keloth</given-names></name><name><surname>Peter</surname><given-names>Abhilash</given-names></name><name><surname>Narendran</surname><given-names>TC</given-names></name></person-group><article-title>First record of the male of the widespread <italic><tp:taxon-name><tp:taxon-name-part taxon-name-part-type="genus">Calliscelio</tp:taxon-name-part> <tp:taxon-name-part taxon-name-part-type="species">elegans</tp:taxon-name-part></tp:taxon-name></italic> (Perkins) (<tp:taxon-name><tp:taxon-name-part taxon-name-part-type="ordo">Hymenoptera</tp:taxon-name-part></tp:taxon-name>, <tp:taxon-name><tp:taxon-name-part taxon-name-part-type="familia">Platygastridae</tp:taxon-name-part></tp:taxon-name>) along with some taxonomic notes on the species</article-title><source>Biodivers Data J</source><day>16</day><month>9</month><year>2013</year><volume>2013</volume><issue>1</issue><pub-id pub-id-type="doi">10.3897/BDJ.1.e983</pub-id></mixed-citation></tp:treatment-meta><tp:nomenclature><tp:taxon-name><tp:taxon-name-part taxon-name-part-type="genus">Calotelea</tp:taxon-name-part> <tp:taxon-name-part taxon-name-part-type="species">tanugatra</tp:taxon-name-part></tp:taxon-name><tp:taxon-authority>Narendran, 1998</tp:taxon-authority><tp:nomenclature-citation-list><tp:nomenclature-citation><tp:taxon-name><tp:taxon-name-part taxon-name-part-type="genus">Calotelea</tp:taxon-name-part> <tp:taxon-name-part taxon-name-part-type="species">tanugatra</tp:taxon-name-part></tp:taxon-name><comment><xref ref-type="bibr" rid="B281344">Narendran (1998)</xref>, <bold>syn. nov.</bold> (Fig. <xref ref-type="fig" rid="F291338">9</xref>).</comment></tp:nomenclature-citation></tp:nomenclature-citation-list></tp:nomenclature><tp:treatment-sec sec-type="materials"><title>Materials</title><list list-type="alpha-lower"><list-item><p><bold>Type status:</bold> <named-content xmlns:xlink="http://www.w3.org/1999/xlink" content-type="dwc:typeStatus" xlink:type="simple">Holotype</named-content>. <bold>Occurrence:</bold> catalogNumber: <named-content xmlns:xlink="http://www.w3.org/1999/xlink" content-type="dwc:catalogNumber" xlink:type="simple">ZSIC-1.0189</named-content>; recordedBy: <named-content xmlns:xlink="http://www.w3.org/1999/xlink" content-type="dwc:recordedBy" xlink:type="simple">Narendran TC</named-content>; individualID: <named-content xmlns:xlink="http://www.w3.org/1999/xlink" content-type="dwc:individualID" xlink:type="simple">ZSI/WGRS/I.R-INV.1317</named-content>; individualCount: <named-content xmlns:xlink="http://www.w3.org/1999/xlink" content-type="dwc:individualCount" xlink:type="simple">1</named-content>; sex: <named-content xmlns:xlink="http://www.w3.org/1999/xlink" content-type="dwc:sex" xlink:type="simple">Female</named-content>; lifeStage: <named-content xmlns:xlink="http://www.w3.org/1999/xlink" content-type="dwc:lifeStage" xlink:type="simple">Adult</named-content>; preparations: <named-content xmlns:xlink="http://www.w3.org/1999/xlink" content-type="dwc:preparations" xlink:type="simple">Point Card mount</named-content>; <bold>Taxon:</bold> kingdom: <named-content xmlns:xlink="http://www.w3.org/1999/xlink" content-type="dwc:kingdom" xlink:type="simple"><tp:taxon-name><tp:taxon-name-part taxon-name-part-type="regnum">Animalia</tp:taxon-name-part></tp:taxon-name></named-content>; phylum: <named-content xmlns:xlink="http://www.w3.org/1999/xlink" content-type="dwc:phylum" xlink:type="simple"><tp:taxon-name><tp:taxon-name-part taxon-name-part-type="phylum">Arthropoda</tp:taxon-name-part></tp:taxon-name></named-content>; class: <named-content xmlns:xlink="http://www.w3.org/1999/xlink" content-type="dwc:class" xlink:type="simple"><tp:taxon-name><tp:taxon-name-part taxon-name-part-type="classis">Insecta</tp:taxon-name-part></tp:taxon-name></named-content>; order: <named-content xmlns:xlink="http://www.w3.org/1999/xlink" content-type="dwc:order" xlink:type="simple"><tp:taxon-name><tp:taxon-name-part taxon-name-part-type="ordo">Hymenoptera</tp:taxon-name-part></tp:taxon-name></named-content>; family: <named-content xmlns:xlink="http://www.w3.org/1999/xlink" content-type="dwc:family" xlink:type="simple"><tp:taxon-name><tp:taxon-name-part taxon-name-part-type="familia">Platygastridae</tp:taxon-name-part></tp:taxon-name></named-content>; genus: <named-content xmlns:xlink="http://www.w3.org/1999/xlink" content-type="dwc:genus" xlink:type="simple"><tp:taxon-name><tp:taxon-name-part taxon-name-part-type="genus">Calotelea</tp:taxon-name-part></tp:taxon-name></named-content>; specificEpithet: <named-content xmlns:xlink="http://www.w3.org/1999/xlink" content-type="dwc:specificEpithet" xlink:type="simple">tanugatra</named-content>; taxonRank: <named-content xmlns:xlink="http://www.w3.org/1999/xlink" content-type="dwc:taxonRank" xlink:type="simple">species</named-content>; scientificNameAuthorship: <named-content xmlns:xlink="http://www.w3.org/1999/xlink" content-type="dwc:scientificNameAuthorship" xlink:type="simple">Narendran TC</named-content>; <bold>Location:</bold> continent: <named-content xmlns:xlink="http://www.w3.org/1999/xlink" content-type="dwc:continent" xlink:type="simple">Asia</named-content>; country: <named-content xmlns:xlink="http://www.w3.org/1999/xlink" content-type="dwc:country" xlink:type="simple">India</named-content>; stateProvince: <named-content xmlns:xlink="http://www.w3.org/1999/xlink" content-type="dwc:stateProvince" xlink:type="simple">Kerala</named-content>; locality: <named-content xmlns:xlink="http://www.w3.org/1999/xlink" content-type="dwc:locality" xlink:type="simple">Malappuram</named-content>; verbatimLocality: <named-content xmlns:xlink="http://www.w3.org/1999/xlink" content-type="dwc:verbatimLocality" xlink:type="simple">Calicut University Campus</named-content>; decimalLatitude: <named-content xmlns:xlink="http://www.w3.org/1999/xlink" content-type="dwc:decimalLatitude" xlink:type="simple">11.169961 N</named-content>; decimalLongitude: <named-content xmlns:xlink="http://www.w3.org/1999/xlink" content-type="dwc:decimalLongitude" xlink:type="simple">76.102710 E</named-content>; <bold>Identification:</bold> identifiedBy: <named-content xmlns:xlink="http://www.w3.org/1999/xlink" content-type="dwc:identifiedBy" xlink:type="simple">Narendran TC</named-content>; dateIdentified: <named-content xmlns:xlink="http://www.w3.org/1999/xlink" content-type="dwc:dateIdentified" xlink:type="simple">1998</named-content>; <bold>Event:</bold> year: <named-content xmlns:xlink="http://www.w3.org/1999/xlink" content-type="dwc:year" xlink:type="simple">1983</named-content>; month: <named-content xmlns:xlink="http://www.w3.org/1999/xlink" content-type="dwc:month" xlink:type="simple">October</named-content>; day: <named-content xmlns:xlink="http://www.w3.org/1999/xlink" content-type="dwc:day" xlink:type="simple">12</named-content>; habitat: <named-content xmlns:xlink="http://www.w3.org/1999/xlink" content-type="dwc:habitat" xlink:type="simple">Mixed Vegetation</named-content>; eventRemarks: <named-content xmlns:xlink="http://www.w3.org/1999/xlink" content-type="dwc:eventRemarks" xlink:type="simple">Captured by Sweep net</named-content>; <bold>Record Level:</bold> institutionCode: <named-content xmlns:xlink="http://www.w3.org/1999/xlink" content-type="dwc:institutionCode" xlink:type="simple">ZSIC</named-content></p></list-item></list></tp:treatment-sec><tp:treatment-sec sec-type="Notes"><title>Notes</title><p>Quoting <xref ref-type="bibr" rid="B281344">Narendran (1998)</xref>, “forewing with a median blackish brown band surrounded basically and apically by hyaline patches, basal and apical part infumate,”- the banding pattern of forewing (Fig. <xref ref-type="fig" rid="F291338">9</xref>) is correctly described, but the pattern in the illustration as of page 72, does not match the description.</p></tp:treatment-sec><tp:treatment-sec sec-type="Discussion"><title>Discussion</title><p>As per the generic concept of <italic><tp:taxon-name><tp:taxon-name-part taxon-name-part-type="genus">Calotelea</tp:taxon-name-part></tp:taxon-name></italic> Westwood, in <xref ref-type="bibr" rid="B281244">Hope (1837)</xref>, <xref ref-type="bibr" rid="B281264">Masner (1976)</xref>, <xref ref-type="bibr" rid="B281284">Masner (1980b)</xref>, <xref ref-type="bibr" rid="B281294">Masner (1980c)</xref>​, <xref ref-type="bibr" rid="B281411">http://www.zsi.gov.in/right_menu/IIS/index.html</xref> and <xref ref-type="bibr" rid="B281391">Popovici et al. (2013)</xref>, diagnosis of the genus from the very similar <italic><tp:taxon-name><tp:taxon-name-part taxon-name-part-type="genus">Calliscelio</tp:taxon-name-part></tp:taxon-name></italic> Ashmead, relies on the presence of skaphion in most cases, distinct or at least traces of genal and facial straie (Fig. <xref ref-type="fig" rid="F291340">10</xref>) and an elongate antennal radicle, often measuring about one-third of scape length (Fig. <xref ref-type="fig" rid="F291342">11</xref>). Cheeks and gena are never striate in <italic><tp:taxon-name><tp:taxon-name-part taxon-name-part-type="genus">Calliscelio</tp:taxon-name-part></tp:taxon-name></italic> and the antennal radicle is usually short, at most one-fourth length of scape (<xref ref-type="bibr" rid="B281411">http://www.zsi.gov.in/right_menu/IIS/index.html</xref>). <italic><tp:taxon-name><tp:taxon-name-part taxon-name-part-type="genus">Calotelea</tp:taxon-name-part> <tp:taxon-name-part taxon-name-part-type="species">tanugatra</tp:taxon-name-part></tp:taxon-name></italic> Narendran does not have any traces of striae on mandibular corners or cheeks and antennal radicle is less than one-fourth of scape length. Hence the placement of <italic><tp:taxon-name><tp:taxon-name-part taxon-name-part-type="genus">Calotelea</tp:taxon-name-part> <tp:taxon-name-part taxon-name-part-type="species">tanugatra</tp:taxon-name-part></tp:taxon-name></italic> under <italic><tp:taxon-name><tp:taxon-name-part taxon-name-part-type="genus">Calotelea</tp:taxon-name-part></tp:taxon-name></italic> is incorrect. Instead the species agrees in all aspects including the character states, proportions and colouration of the body and wings to <italic><tp:taxon-name><tp:taxon-name-part taxon-name-part-type="genus">Calliscelio</tp:taxon-name-part> <tp:taxon-name-part taxon-name-part-type="species">elegans</tp:taxon-name-part></tp:taxon-name></italic> as stated in <xref ref-type="bibr" rid="B281304">Masner et al. (2009)</xref>. In contrast to most <italic><tp:taxon-name><tp:taxon-name-part taxon-name-part-type="genus">Calliscelio</tp:taxon-name-part></tp:taxon-name></italic> species, the metascutellar plate is extremely narrow and weakly concave medially in <italic><tp:taxon-name><tp:taxon-name-part taxon-name-part-type="genus">Calliscelio</tp:taxon-name-part> <tp:taxon-name-part taxon-name-part-type="species">elegans</tp:taxon-name-part></tp:taxon-name></italic>, as seen at times in <italic><tp:taxon-name><tp:taxon-name-part taxon-name-part-type="genus">Calotelea</tp:taxon-name-part></tp:taxon-name></italic>. Such a metascutellar plate is seen in <italic><tp:taxon-name><tp:taxon-name-part taxon-name-part-type="genus">Calotelea</tp:taxon-name-part> <tp:taxon-name-part taxon-name-part-type="species">tanugatra</tp:taxon-name-part></tp:taxon-name></italic> too. Hence <italic><tp:taxon-name><tp:taxon-name-part taxon-name-part-type="genus">Calotelea</tp:taxon-name-part> <tp:taxon-name-part taxon-name-part-type="species">tanugatra</tp:taxon-name-part></tp:taxon-name></italic> Narendran (<tp:taxon-name><tp:taxon-name-part taxon-name-part-type="ordo">Hymenoptera</tp:taxon-name-part></tp:taxon-name>, <tp:taxon-name><tp:taxon-name-part taxon-name-part-type="familia">Platygastridae</tp:taxon-name-part></tp:taxon-name>) after the current review, is proposed to be a junior synonym of <italic><tp:taxon-name><tp:taxon-name-part taxon-name-part-type="genus">Calliscelio</tp:taxon-name-part> <tp:taxon-name-part taxon-name-part-type="species">elegans</tp:taxon-name-part></tp:taxon-name></italic>, new synonymy.</p></tp:treatment-sec><tp:treatment-sec><!--Section generated to contain objects referenced in tp:taxon-treatment.--><fig id="F291338" position="float" orientation="portrait"><label>Figure 9.</label><caption><p><italic><tp:taxon-name><tp:taxon-name-part taxon-name-part-type="genus">Calotelea</tp:taxon-name-part> <tp:taxon-name-part taxon-name-part-type="species">tanugatra</tp:taxon-name-part></tp:taxon-name></italic> Holotype (Female)</p></caption><graphic xmlns:xlink="http://www.w3.org/1999/xlink" xlink:href="biodiversity_data_journal-1-e983-g009.jpg" position="float" orientation="portrait" xlink:type="simple"/></fig><fig id="F291340" position="float" orientation="portrait"><label>Figure 10.</label><caption><p>Genal and facial striations of <italic><tp:taxon-name><tp:taxon-name-part taxon-name-part-type="genus">Calotelea</tp:taxon-name-part></tp:taxon-name></italic> sp.</p></caption><graphic xmlns:xlink="http://www.w3.org/1999/xlink" xlink:href="biodiversity_data_journal-1-e983-g010.jpg" position="float" orientation="portrait" xlink:type="simple"/></fig><fig id="F291342" position="float" orientation="portrait"><label>Figure 11.</label><caption><p>Elongate antennal radicle of <italic><tp:taxon-name><tp:taxon-name-part taxon-name-part-type="genus">Calotelea</tp:taxon-name-part></tp:taxon-name></italic> sp.</p></caption><graphic xmlns:xlink="http://www.w3.org/1999/xlink" xlink:href="biodiversity_data_journal-1-e983-g011.jpg" position="float" orientation="portrait" xlink:type="simple"/></fig></tp:treatment-sec><ref-list><ref id="B281344"><element-citation xmlns:xlink="http://www.w3.org/1999/xlink" publication-type="article" xlink:type="simple"><person-group person-group-type="author"><name name-style="western"><surname>Narendran</surname><given-names>T. C.</given-names></name></person-group><year>1998</year><article-title>A new species and a key to species of <tp:taxon-name><tp:taxon-name-part taxon-name-part-type="genus">Calotelea</tp:taxon-name-part></tp:taxon-name> Westwood (<tp:taxon-name><tp:taxon-name-part taxon-name-part-type="ordo">Hymenoptera</tp:taxon-name-part></tp:taxon-name>: <tp:taxon-name><tp:taxon-name-part taxon-name-part-type="familia">Scelionidae</tp:taxon-name-part></tp:taxon-name>) from India</article-title><source>Proceedings of the Zoological Society of Calcutta</source><volume>51</volume><issue>1</issue><fpage>70</fpage><lpage>74</lpage><comment>[in English]</comment></element-citation></ref><ref id="B281244"><element-citation xmlns:xlink="http://www.w3.org/1999/xlink" publication-type="article" xlink:type="simple"><person-group person-group-type="author"><name name-style="western"><surname>Hope</surname><given-names>F. W.</given-names></name></person-group><year>1837</year><article-title>Observations on succinic insects</article-title><source>Transactions of the Entomological Society of London</source><volume>2</volume><fpage>46</fpage><lpage>57</lpage><comment>[in English]</comment></element-citation></ref><ref id="B281264"><element-citation xmlns:xlink="http://www.w3.org/1999/xlink" publication-type="article" xlink:type="simple"><person-group person-group-type="author"><name name-style="western"><surname>Masner</surname><given-names>L.</given-names></name></person-group><year>1976</year><article-title>Revisionary notes and keys to world genera of <tp:taxon-name><tp:taxon-name-part taxon-name-part-type="familia">Scelionidae</tp:taxon-name-part></tp:taxon-name> (<tp:taxon-name><tp:taxon-name-part taxon-name-part-type="ordo">Hymenoptera</tp:taxon-name-part></tp:taxon-name>: <tp:taxon-name><tp:taxon-name-part taxon-name-part-type="superfamilia">Proctotrupoidea</tp:taxon-name-part></tp:taxon-name>)</article-title><source>Memoirs of the Entomological Society of Canada</source><volume>97</volume><fpage>1</fpage><lpage>87</lpage><comment>[in English]</comment><pub-id pub-id-type="doi">10.4039/entm10897fv</pub-id></element-citation></ref><ref id="B281284"><element-citation xmlns:xlink="http://www.w3.org/1999/xlink" publication-type="article" xlink:type="simple"><person-group person-group-type="author"><name name-style="western"><surname>Masner</surname><given-names>L.</given-names></name></person-group><year>1980</year><article-title>The identity of <tp:taxon-name><tp:taxon-name-part taxon-name-part-type="genus">Calotelea</tp:taxon-name-part> <tp:taxon-name-part taxon-name-part-type="species">ocularis</tp:taxon-name-part></tp:taxon-name> Ashmead, 1894 (<tp:taxon-name><tp:taxon-name-part taxon-name-part-type="ordo">Hymenoptera</tp:taxon-name-part></tp:taxon-name>, <tp:taxon-name><tp:taxon-name-part taxon-name-part-type="superfamilia">Proctotrupoidea</tp:taxon-name-part></tp:taxon-name>, <tp:taxon-name><tp:taxon-name-part taxon-name-part-type="familia">Scelionidae</tp:taxon-name-part></tp:taxon-name>)</article-title><source>The Canadian Entomologist</source><volume>112</volume><fpage>393</fpage><lpage>396</lpage><comment>[in English]</comment><pub-id pub-id-type="doi">10.4039/ent112393-4</pub-id></element-citation></ref><ref id="B281294"><element-citation xmlns:xlink="http://www.w3.org/1999/xlink" publication-type="article" xlink:type="simple"><person-group person-group-type="author"><name name-style="western"><surname>Masner</surname><given-names>L.</given-names></name></person-group><year>1980</year><article-title>A revision of the Nearctic species of <tp:taxon-name><tp:taxon-name-part taxon-name-part-type="genus">Calotelea</tp:taxon-name-part></tp:taxon-name> Westwood (<tp:taxon-name><tp:taxon-name-part taxon-name-part-type="ordo">Hymenoptera</tp:taxon-name-part></tp:taxon-name>, <tp:taxon-name><tp:taxon-name-part taxon-name-part-type="superfamilia">Proctotrupoidea</tp:taxon-name-part></tp:taxon-name>, <tp:taxon-name><tp:taxon-name-part taxon-name-part-type="familia">Scelionidae</tp:taxon-name-part></tp:taxon-name>)</article-title><source>The Canadian Entomologist</source><volume>112</volume><fpage>397</fpage><lpage>408</lpage><comment>[in English]</comment><pub-id pub-id-type="doi">10.4039/Ent112397-4</pub-id></element-citation></ref><ref id="B281411"><element-citation xmlns:xlink="http://www.w3.org/1999/xlink" publication-type="website" xlink:type="simple"><article-title>Interactive identification system for the common genera of Platygastrid egg parasitoids of rice ecosystem in Kerala (India)</article-title><uri xlink:type="simple">http://www.zsi.gov.in/right_menu/IIS/index.html</uri><date-in-citation content-type="access-date">2013-06-06T00:00:00+03:00</date-in-citation></element-citation></ref><ref id="B281391"><element-citation xmlns:xlink="http://www.w3.org/1999/xlink" publication-type="article" xlink:type="simple"><person-group person-group-type="author"><name name-style="western"><surname>Popovici</surname><given-names>OA</given-names></name><name name-style="western"><surname>Masner</surname><given-names>L</given-names></name><name name-style="western"><surname>Notton</surname><given-names>DG</given-names></name><name name-style="western"><surname>Popovici</surname><given-names>M</given-names></name></person-group><year>2013</year><article-title>Revision of the European species of <tp:taxon-name><tp:taxon-name-part taxon-name-part-type="genus">Calotelea</tp:taxon-name-part></tp:taxon-name> Westwood (<tp:taxon-name><tp:taxon-name-part taxon-name-part-type="ordo">Hymenoptera</tp:taxon-name-part></tp:taxon-name>: <tp:taxon-name><tp:taxon-name-part taxon-name-part-type="superfamilia">Platygastroidea</tp:taxon-name-part></tp:taxon-name>)</article-title><source>Zootaxa</source><volume>3664</volume><issue>2</issue><fpage>233</fpage><lpage>258</lpage><comment>[in English]</comment><pub-id pub-id-type="doi">10.11646/zootaxa.3664.2.7</pub-id></element-citation></ref><ref id="B281304"><element-citation xmlns:xlink="http://www.w3.org/1999/xlink" publication-type="article" xlink:type="simple"><person-group person-group-type="author"><name name-style="western"><surname>Masner</surname><given-names>L</given-names></name><name name-style="western"><surname>Johnson</surname><given-names>N. F.</given-names></name><name name-style="western"><surname>Musetti</surname><given-names>L.</given-names></name></person-group><year>2009</year><article-title><tp:taxon-name><tp:taxon-name-part taxon-name-part-type="genus">Calliscelio</tp:taxon-name-part> <tp:taxon-name-part taxon-name-part-type="species">elegans</tp:taxon-name-part></tp:taxon-name> (Perkins), a tramp species, and a review of the status of the genus <tp:taxon-name><tp:taxon-name-part taxon-name-part-type="genus">Caenoteleia</tp:taxon-name-part></tp:taxon-name> Kieffer (<tp:taxon-name><tp:taxon-name-part taxon-name-part-type="ordo">Hymenoptera</tp:taxon-name-part></tp:taxon-name>: <tp:taxon-name><tp:taxon-name-part taxon-name-part-type="familia">Platygastridae</tp:taxon-name-part></tp:taxon-name>)</article-title><source>Zootaxa</source><volume>2237</volume><fpage>59</fpage><lpage>66</lpage></element-citation></ref></ref-list></tp:taxon-treatment>
